# Supplementary material for: Soybean Development: The Impact of a Decade of Agricultural Change on Urban and Economic Growth in Mato Grosso, Brazil
Source: PLoS One. 2015 Apr 28;10(4):e0122510. doi: 10.1371/journal.pone.0122510 (PMC4412665; doi:10.1371/journal.pone.0122510)
Supplement: S1 Data — (ZIP) [file pone.0122510.s002.zip]

Archive with 10 entries (10 files):
- S1 Data/citydatacompletecontrol.dta
- S1 Data/DistanceData.dta
- S1 Data/fecompiled.dta
- S1 Data/MainDO_File.do
- S1 Data/NeighborhoodLoops.do
- S1 Data/NeighborhoodTests.do
- S1 Data/READ_ME.txt
- S1 Data/Specification1.do
- S1 Data/Specifications2_4.do
- S1 Data/VariableDataP.dta
