# Supplementary material for: Soybean Development: The Impact of a Decade of Agricultural Change on Urban and Economic Growth in Mato Grosso, Brazil
Source: PLoS One. 2015 Apr 28;10(4):e0122510. doi: 10.1371/journal.pone.0122510 (PMC4412665; doi:10.1371/journal.pone.0122510)
Supplement: S1 Data — (ZIP) [file pone.0122510.s002.zip › S1 Data/MainDO_File.do]

clear all
set more off


**Set Directory to 
*SET DIRECTORY (BELOW) TO UNZIPPED FILE (AND DELETE THIS LINE!)
*cd "SET DIRECTORY TO UNZIPPED FILE"

cd "C:\Users\richpete\Dropbox\Paper Projects\PLOSone\FinalDocs\StataFiles_11_14"

******************************
**VariableData.dta includes attributes for each 5km2 Grid Cell

*mt5kkey: 		key for each grid cell (25km2)
*geocodigo: 	county code
*nome:			county name
*uf: 			state
*meanele : 		mean elevation
*meanslop: 		mean slope
*dsrivers: 		distance to major river
*dsprinrds: 	distance to 1970s era highways
*distsp: 		distance to Sao Paulo
*ycor: 			latitude
*soil1-sol21:	soil type at center of grid cell
*text1-text11: 	soil texture at center of grid cell
*area2001-2011: area of agriculture (0-25km2)
*protected: 	protected areas

*********************************
******************
**Merge MT5KKEY Data With Distance Data
******************
**Sum total agricultural area per city's neighborhood
***** *************************** 

*DistanceData.dta
*********************
*Includes distance between each grid cell and city, with a cutoff of 250min
*Distance calculated using ArcGIS's network analysy
*mt5kkey: Grid Cell key code
*geocode: city code
*kilom: kilometers of distance betwewen grid cells and cities, by roads
*minutes: travel time betwewen grid cells and cities, by roads 

	use "DistanceData.dta", clear
	merge m:1 mt5kkey using VariableDataP.dta
	keep if _merge ==3
	
*we start with a cutoff of sixty minutes, e.g. we discard any grid cells that are more than sixty minutes drive of a city
*Cutoff time can be adjusted to any neighborood size
	keep if minutes < 60
	
*We calculate the area of NON-FOREST in 2000 within 60 minutes drive of each city
	egen snonfor2000 = total(areanf2000) , by (geocode)
*Calculate the area of DEFORESTATION from 2001-2010 within 60 minutes drive of each city
	egen sareadef01 = total(areadef01) , by (geocode)
	egen sareadef02 = total(areadef02) , by (geocode)
	egen sareadef03 = total(areadef03) , by (geocode)
	egen sareadef04 = total(areadef04) , by (geocode)
	egen sareadef05 = total(areadef05) , by (geocode)
	egen sareadef06 = total(areadef06) , by (geocode)
	egen sareadef07 = total(areadef07) , by (geocode)
	egen sareadef08 = total(areadef08) , by (geocode)
	egen sareadef09 = total(areadef09) , by (geocode)
	egen sareadef10 = total(areadef10) , by (geocode)	

*gen total non-forest area
	gen sareanfor01 = snonfor2000 + sareadef01
	gen sareanfor02 = sareanfor01 + sareadef02
	gen sareanfor03 = sareanfor02 + sareadef03
	gen sareanfor04 = sareanfor03 + sareadef04	
	gen sareanfor05 = sareanfor04 + sareadef05	
	gen sareanfor06 = sareanfor05 + sareadef06	
	gen sareanfor07 = sareanfor06 + sareadef07
	gen sareanfor08 = sareanfor07 + sareadef08	
	gen sareanfor09 = sareanfor08 + sareadef09	
	gen sareanfor10 = sareanfor09 + sareadef10	
*Calculate the sum of agriculture in 60 minutes drive of each city
 	 egen sarea2001 = total(area2001) , by (geocode)
	 egen sarea2002 = total(area2002) , by (geocode)
	 egen sarea2003 = total(area2003) , by (geocode)
	 egen sarea2004 = total(area2004) , by (geocode)
	 egen sarea2005 = total(area2005) , by (geocode)
	 egen sarea2006 = total(area2006) , by (geocode)
	 egen sarea2007 = total(area2007) , by (geocode)
	 egen sarea2008 = total(area2008) , by (geocode)
	 egen sarea2009 = total(area2009) , by (geocode)
	 egen sarea2010 = total(area2010) , by (geocode)
	 
	 egen sprarea2001 = total(prarea2001) , by (geocode)
	 egen sprarea2002 = total(prarea2002) , by (geocode)
	 egen sprarea2003 = total(prarea2003) , by (geocode)
	 egen sprarea2004 = total(prarea2004) , by (geocode)
	 egen sprarea2005 = total(prarea2005) , by (geocode)
	 egen sprarea2006 = total(prarea2006) , by (geocode)
	 egen sprarea2007 = total(prarea2007) , by (geocode)
	 egen sprarea2008 = total(prarea2008) , by (geocode)
	 egen sprarea2009 = total(prarea2009) , by (geocode)

	 egen sptarea2001 = total(ptarea2001) , by (geocode)
	 egen sptarea2002 = total(ptarea2002) , by (geocode)
	 egen sptarea2003 = total(ptarea2003) , by (geocode)
	 egen sptarea2004 = total(ptarea2004) , by (geocode)
	 egen sptarea2005 = total(ptarea2005) , by (geocode)
	 egen sptarea2006 = total(ptarea2006) , by (geocode)
	 egen sptarea2007 = total(ptarea2007) , by (geocode)
	 egen sptarea2008 = total(ptarea2008) , by (geocode)
	 egen sptarea2009 = total(ptarea2009) , by (geocode)

	 
*Calculate mode soil type and texture 
	egen modesoiltyp = mode(lt_des_ped ), maxmode by (geocode)
	 egen modesoiltex = mode(lt_text3 ), maxmode by (geocode)
*Calculate mean slope and elevation by neighborhood
	 egen smeanslop = mean(meanslop), by (geocode)
	 egen smeanele = mean(meanele), by (geocode)
	 
*drop duplicate grid cells, reduces the dataset to the number of cities (n=139)
	duplicates drop (geocode), force
	keep geocode   snonfor2000 sareadef01 sareadef02 sareadef03 sareadef04 sareadef05 sareadef06 ///
	sareadef07 sareadef08 sareadef09 sareadef10 ///
	sareanfor01 sareanfor02 sareanfor03 sareanfor04 sareanfor05 sareanfor06 sareanfor07 sareanfor08 sareanfor09 sareanfor10 ///
	sarea2001 sarea2002 sarea2003 sarea2004 sarea2005 sarea2006 sarea2007 sarea2008  sarea2009 sarea2010 ///
	sprarea2001 sprarea2002 sprarea2003 sprarea2004 sprarea2005 sprarea2006 sprarea2007 sprarea2008 sprarea2009 ///
	sptarea2001 sptarea2002 sptarea2003 sptarea2004 sptarea2005 sptarea2006 sptarea2007 sptarea2008 sptarea2009 ///
	distsp dsprinrds 	dsrivers	modesoiltex modesoiltyp smeanele smeanslop
	save "neighborhoodag60.dta", replace

	
	
**********************************
*****THIRD STEP
******************
**Merge Neighborhood Agriculture Data with city characteristics
******************
***** *************************** 	

*Merge the Neighborhood agriculture data with data for each urban area
	use citydatacompletecontrol.dta, clear
	merge 1:1 geocode using neighborhoodag60.dta
	keep if _merge ==3
	drop _merge
	
	
**********************************
*****FOURTH STEP
******************
*Generate Differences

gen demploy10 = employ2010 - employ2009	
gen demploy09 = employ2009 - employ2008
gen demploy08 = employ2008 - employ2007
gen demploy07 = employ2007 - employ2006
gen demploy06 = employ2006 - employ2005
gen demploy05 = employ2005 - employ2004
gen demploy04 = employ2004 - employ2003
gen demploy03 = employ2003 - employ2002
gen demploy02 = employ2002 - employ2001

gen da_noag_pib10 = a_noag_pib2010- a_noag_pib2009
gen da_noag_pib09 = a_noag_pib2009- a_noag_pib2008
gen da_noag_pib08 = a_noag_pib2008- a_noag_pib2007
gen da_noag_pib07 = a_noag_pib2007- a_noag_pib2006
gen da_noag_pib06 = a_noag_pib2006- a_noag_pib2005
gen da_noag_pib05 = a_noag_pib2005- a_noag_pib2004
gen da_noag_pib04 = a_noag_pib2004- a_noag_pib2003
gen da_noag_pib03 = a_noag_pib2003- a_noag_pib2002
gen da_noag_pib02 = a_noag_pib2002- a_noag_pib2001

gen a_noag_pib20102 =  a_noag_pib2010 * a_noag_pib2010
gen a_noag_pib20092 =  a_noag_pib2009 * a_noag_pib2009
gen a_noag_pib20082 =  a_noag_pib2008 * a_noag_pib2008
gen a_noag_pib20072 =  a_noag_pib2007 * a_noag_pib2007
gen a_noag_pib20062 =  a_noag_pib2006 * a_noag_pib2006
gen a_noag_pib20052 =  a_noag_pib2005 * a_noag_pib2005
gen a_noag_pib20042 =  a_noag_pib2004 * a_noag_pib2004
gen a_noag_pib20032 =  a_noag_pib2003 * a_noag_pib2003
gen a_noag_pib20022 =  a_noag_pib2002 * a_noag_pib2002
gen a_noag_pib20012 =  a_noag_pib2001 * a_noag_pib2001


gen demploy10_01 = employ2010 - employ2001
gen da_noag_pib10_01 = a_noag_pib2010 - a_noag_pib2001
gen dpop10_00 = pop2010 - pop2000
gen dsat09_01 = MUN162009adj - MUN152001adj

tab modesoiltyp, gen (soils)
tab modesoiltex, gen (tex)

gen dMUN152007adj = MUN152007adj - MUN152006adj
gen dMUN152006adj = MUN152006adj - MUN152005adj
gen dMUN152005adj = MUN152005adj - MUN152004adj
gen dMUN152004adj = MUN152004adj - MUN152003adj
gen dMUN152003adj = MUN152003adj - MUN152002adj
gen dMUN152002adj = MUN152002adj - MUN152001adj
*F15
gen dMUN162009adj = MUN162009adj - MUN162008adj
gen dMUN162008adj = MUN162008adj - MUN162007adj
gen dMUN162007adj = MUN162007adj - MUN162006adj
gen dMUN162006adj = MUN162006adj - MUN162005adj
gen dMUN162005adj = MUN162005adj - MUN162004adj
	
save "citydatacompletecontroldiffs_11_4.dta", replace

use citydatacompletecontroldiffs_11_4, clear
**********************************
**********************************
**********************************
**********************************
*****SPECIFICATION SET 2
******************
*ANNUAL INTERVAL   SPECIFICATIONS, TOTALS
*****************************************		
**********************************
**********************************
***********EMPLOYMENT*************
**********************************


*STOP 
	**FIRST set of specifications: 2001-2010, ANNUAL
	bootstrap, reps(1000) seed(1): reg employ2010   ///
	smeanele smeanslop     distsp dsrivers ///
	sareanfor09    ///
	dsprinrds soils1-soils7 tex1-tex6 sarea2009 , r cluster ( microregia  ) 
	outreg using tiemployb , replace se	
		
	bootstrap, reps(1000) seed(1): reg employ2009  ///
	smeanele smeanslop     distsp dsrivers ///
	dsprinrds soils1-soils7 tex1-tex6 sareanfor08  sarea2008 , r cluster ( microregia  ) 
	outreg using tiemployb , merge se	
	
	bootstrap, reps(1000) seed(1): reg employ2008  ///
	smeanele smeanslop     distsp dsrivers ///
	sareanfor07   ///
	dsprinrds soils1-soils7 tex1-tex6 sarea2007, r cluster ( microregia  ) 
	outreg using tiemployb , merge se	
		
	bootstrap, reps(1000) seed(1): reg employ2007  ///
	smeanele smeanslop      distsp dsrivers ///
	sareanfor06   ///
	dsprinrds soils1-soils7 tex1-tex6 sarea2006, r cluster ( microregia  ) 
	outreg using tiemployb , merge se	
	
	bootstrap, reps(1000) seed(1): reg employ2006 sarea2005 ///
	smeanele smeanslop     distsp dsrivers ///
	sareanfor05  ///
	dsprinrds soils1-soils7 tex1-tex6 sarea2005 , r cluster ( microregia  ) 
	outreg using tiemployb , merge se	
	
	bootstrap, reps(1000) seed(1): reg employ2005  ///
	smeanele smeanslop     distsp dsrivers ///
	sareanfor04  ///
	dsprinrds soils1-soils7 tex1-tex6 sarea2004, r cluster ( microregia  ) 
	outreg using tiemploy2b , replace se	
		
		
	bootstrap, reps(1000) seed(1): reg employ2004 ///
	smeanele smeanslop     distsp dsrivers ///
	sareanfor03  ///
	dsprinrds soils1-soils7 tex1-tex6 sarea2003 , r cluster ( microregia  ) 
	outreg using tiemploy2b , merge se	
	
	bootstrap, reps(1000) seed(1): reg employ2003 ///
	smeanele smeanslop     distsp dsrivers ///
	sareanfor02  ///
	dsprinrds soils1-soils7 tex1-tex6  sarea2002, r cluster ( microregia  ) 
	outreg using tiemploy2b , merge se	
	
	bootstrap, reps(1000) seed(1): reg employ2002  ///
	smeanele smeanslop     distsp dsrivers ///
	sareanfor01  ///
	dsprinrds soils1-soils7 tex1-tex6 sarea2001, r cluster ( microregia  ) 
	outreg using tiemploy2b , merge se		
	
	
	
*****************************************			
*************GDP*************************
*****************************************
	bootstrap, reps(1000) seed(1): reg a_noag_pib2010 ///
	smeanele smeanslop     distsp dsrivers ///
	sareanfor09   ///
	dsprinrds soils1-soils7 tex1-tex6  sarea2009  , r cluster ( microregia  ) 
	outreg using tipib , replace se	
	
	
	bootstrap, reps(1000) seed(1): reg a_noag_pib2009  ///
	smeanele smeanslop     distsp dsrivers ///
	sareanfor08    ///
	dsprinrds soils1-soils7 tex1-tex6 sarea2008 , r cluster ( microregia  ) 
	outreg using tipib , merge se	
	
	bootstrap, reps(1000) seed(1): reg a_noag_pib2008 ///
	smeanele smeanslop     distsp dsrivers ///
	sareanfor07   ///
	dsprinrds soils1-soils7 tex1-tex6 sarea2007 , r cluster ( microregia  ) 
	outreg using tipib , merge se	
	
	bootstrap, reps(1000) seed(1): reg a_noag_pib2007  ///
	smeanele smeanslop     distsp dsrivers ///
	sareanfor06   ///
	dsprinrds soils1-soils7 tex1-tex6 sarea2006, r cluster ( microregia  ) 
	outreg using tipib , merge se	
	
	bootstrap, reps(1000) seed(1): reg a_noag_pib2006   ///
	smeanele smeanslop     distsp dsrivers ///
	sareanfor05    ///
	dsprinrds soils1-soils7 tex1-tex6 sarea2005, r cluster ( microregia  ) 
	outreg using tipib ,  merge se
	
		bootstrap, reps(1000) seed(1): reg a_noag_pib2005   ///
	smeanele smeanslop smeanslop     distsp dsrivers ///
	sareanfor04 ///
	dsprinrds soils1-soils7 tex1-tex6 sarea2004, r cluster ( microregia  ) 
	outreg using tipib2 , replace se	
	
	bootstrap, reps(1000) seed(1): reg a_noag_pib2004  ///
	smeanele smeanslop     distsp dsrivers ///
	sareanfor03  ///
	dsprinrds soils1-soils7 tex1-tex6  sarea2003 , r cluster ( microregia  ) 
	outreg using tipib2 , merge se	
	
	bootstrap, reps(1000) seed(1): reg a_noag_pib2003  ///
	smeanele smeanslop     distsp dsrivers ///
	sareanfor02  ///
	dsprinrds soils1-soils7 tex1-tex6 sarea2002, r cluster ( microregia  ) 
	outreg using tipib2 , merge se	
	
	bootstrap, reps(1000) seed(1): reg a_noag_pib2002  ///
	smeanele smeanslop    distsp dsrivers ///
	sareanfor01 ///
	dsprinrds soils1-soils7 tex1-tex6  sarea2001, r cluster ( microregia  ) 
	outreg using tipib2 , merge se		
	************************
	***************************************************
***IVREG Sensitivity tes for employment  IV for specification 2
***IVREG Sensitivity tes for employment IV for specification 2
***IVREG Sensitivity tes for employment IV for specification 2
	***************************************************
	***************************************************
	***************************************************
	
	*****************************************	
**********************************
**********************************
***********EMPLOYMENT*************
**********************************
	bootstrap, reps(1000) seed(1): ivreg employ2010 ///
	smeanele smeanslop     distsp dsrivers ///
	sareanfor09    ///
	dsprinrds soils1-soils7 tex1-tex6  (sarea2009 = sprarea2008) , r cluster ( microregia  ) 
	outreg using iemployiv , replace se	
		
	bootstrap, reps(1000) seed(1): ivreg employ2009 ///
	smeanele smeanslop     distsp dsrivers ///
	sareanfor08   ///
	dsprinrds soils1-soils7 tex1-tex6  (sarea2008 = sprarea2008), r cluster ( microregia  ) 
	outreg using iemployiv , merge se	
	
	bootstrap, reps(1000) seed(1): ivreg employ2008  ///
	smeanele smeanslop     distsp dsrivers ///
	sareanfor07   ///
	dsprinrds soils1-soils7 tex1-tex6  (sarea2007 = sprarea2007) , r cluster ( microregia  ) 
	outreg using iemployiv , merge se	
		
	bootstrap, reps(1000) seed(1): ivreg employ2007  ///
	smeanele smeanslop      distsp dsrivers ///
	sareanfor06   ///
	dsprinrds soils1-soils7 tex1-tex6  (sarea2006 = sprarea2006) , r cluster ( microregia  ) 
	outreg using iemployiv , merge se	
	
	bootstrap, reps(1000) seed(1): ivreg employ2006  ///
	smeanele smeanslop     distsp dsrivers ///
	sareanfor05  ///
	dsprinrds soils1-soils7 tex1-tex6  (sarea2005 = sprarea2005), r cluster ( microregia  ) 
	outreg using iemployiv , merge se	
	
	bootstrap, reps(1000) seed(1): ivreg employ2005 ///
	smeanele smeanslop     distsp dsrivers ///
	sareanfor04  ///
	dsprinrds soils1-soils7 tex1-tex6  (sarea2004 = sprarea2004), r cluster ( microregia  ) 
	outreg using iemploy2iv , replace se	
		
		
	bootstrap, reps(1000) seed(1): ivreg employ2004  ///
	smeanele smeanslop     distsp dsrivers ///
	sareanfor03  ///
	dsprinrds soils1-soils7 tex1-tex6  (sarea2003= sprarea2003) , r cluster ( microregia  ) 
	outreg using iemploy2iv , merge se	
	
	bootstrap, reps(1000) seed(1): ivreg employ2003   ///
	smeanele smeanslop     distsp dsrivers ///
	sareanfor02  ///
	dsprinrds soils1-soils7 tex1-tex6  (sarea2002 = sprarea2002), r cluster ( microregia  ) 
	outreg using iemploy2iv , merge se	
	
	bootstrap, reps(1000) seed(1): ivreg employ2002 ///
	smeanele smeanslop     distsp dsrivers ///
	sareanfor01  ///
	dsprinrds soils1-soils7 tex1-tex6  (sarea2001 = sprarea2001), r cluster ( microregia  ) 
	outreg using iemploy2iv , merge se		
	
	
	
	
	
******************************
**********************************
**********************************
**********************************
*****SPECIFICATION SET 3
******************
*ANNUAL INTERVAL   SPECIFICATIONS, CHANGES
*****************************************	
**********************************
**********************************
***********EMPLOYMENT*************
**********************************
	bootstrap, reps(1000) seed(1): reg demploy10 ///
	smeanele smeanslop     distsp dsrivers ///
	sareanfor09    ///
	dsprinrds soils1-soils7 tex1-tex6  sarea2009 , r cluster ( microregia  ) 
	outreg using ciemployb , replace se	
		
	bootstrap, reps(1000) seed(1): reg demploy09 ///
	smeanele smeanslop     distsp dsrivers ///
	sareanfor08   ///
	dsprinrds soils1-soils7 tex1-tex6  sarea2008 , r cluster ( microregia  ) 
	outreg using ciemployb , merge se	
	
	bootstrap, reps(1000) seed(1): reg demploy08  ///
	smeanele smeanslop     distsp dsrivers ///
	sareanfor07   ///
	dsprinrds soils1-soils7 tex1-tex6  sarea2007 , r cluster ( microregia  ) 
	outreg using ciemployb , merge se	
		
	bootstrap, reps(1000) seed(1): reg demploy07  ///
	smeanele smeanslop      distsp dsrivers ///
	sareanfor06   ///
	dsprinrds soils1-soils7 tex1-tex6  sarea2006 , r cluster ( microregia  ) 
	outreg using ciemployb , merge se	
	
	bootstrap, reps(1000) seed(1): reg demploy06  ///
	smeanele smeanslop     distsp dsrivers ///
	sareanfor05  ///
	dsprinrds soils1-soils7 tex1-tex6  sarea2005 , r cluster ( microregia  ) 
	outreg using ciemployb , merge se	
	
	bootstrap, reps(1000) seed(1): reg demploy05 ///
	smeanele smeanslop     distsp dsrivers ///
	sareanfor04  ///
	dsprinrds soils1-soils7 tex1-tex6  sarea2004 , r cluster ( microregia  ) 
	outreg using ciemploy2b , replace se	
		
		
	bootstrap, reps(1000) seed(1): reg demploy04  ///
	smeanele smeanslop     distsp dsrivers ///
	sareanfor03  ///
	dsprinrds soils1-soils7 tex1-tex6  sarea2003 , r cluster ( microregia  ) 
	outreg using ciemploy2b , merge se	
	
	bootstrap, reps(1000) seed(1): reg demploy03   ///
	smeanele smeanslop     distsp dsrivers ///
	sareanfor02  ///
	dsprinrds soils1-soils7 tex1-tex6  sarea2002 , r cluster ( microregia  ) 
	outreg using ciemploy2b , merge se	
	
	bootstrap, reps(1000) seed(1): reg demploy02 ///
	smeanele smeanslop     distsp dsrivers ///
	sareanfor01  ///
	dsprinrds soils1-soils7 tex1-tex6  sarea2001 , r cluster ( microregia  ) 
	outreg using ciemploy2b , merge se		
	
	*****************************************			
	*pib*************************************
	*****************************************
	bootstrap, reps(1000) seed(1): reg da_noag_pib10  ///
	smeanele smeanslop     distsp dsrivers ///
	sareanfor09   ///
	dsprinrds soils1-soils7 tex1-tex6 sarea2009, r cluster ( microregia  ) 
	outreg using cipib , replace se	
	
	
	bootstrap, reps(1000) seed(1): reg da_noag_pib09    ///
	smeanele smeanslop     distsp dsrivers ///
	sareanfor08    ///
	dsprinrds soils1-soils7 tex1-tex6 sarea2008 , r cluster ( microregia  ) 
	outreg using cipib , merge se	
	
	bootstrap, reps(1000) seed(1): reg da_noag_pib08  ///
	smeanele smeanslop     distsp dsrivers ///
	sareanfor07   ///
	dsprinrds soils1-soils7 tex1-tex6 sarea2007 , r cluster ( microregia  ) 
	outreg using cipib , merge se	
	
	bootstrap, reps(1000) seed(1): reg da_noag_pib07   ///
	smeanele smeanslop     distsp dsrivers ///
	sareanfor06   ///
	dsprinrds soils1-soils7 tex1-tex6 sarea2006 , r cluster ( microregia  ) 
	outreg using cipib , merge se	
	
	bootstrap, reps(1000) seed(1): reg da_noag_pib06   ///
	smeanele smeanslop     distsp dsrivers ///
	sareanfor05    ///
	dsprinrds soils1-soils7 tex1-tex6 sarea2005, r cluster ( microregia  ) 
	outreg using cipib ,  merge se
	
	
	bootstrap, reps(1000) seed(1): reg da_noag_pib05    ///
	smeanele smeanslop smeanslop     distsp dsrivers ///
	sareanfor04 ///
	dsprinrds soils1-soils7 tex1-tex6 sarea2004, r cluster ( microregia  ) 
	outreg using cipib2 , replace se	
	
	bootstrap, reps(1000) seed(1): reg da_noag_pib04  ///
	smeanele smeanslop     distsp dsrivers ///
	sareanfor03  ///
	dsprinrds soils1-soils7 tex1-tex6 sarea2003, r cluster ( microregia  ) 
	outreg using cipib2 , merge se	
	
	bootstrap, reps(1000) seed(1): reg da_noag_pib03   ///
	smeanele smeanslop     distsp dsrivers ///
	sareanfor02  ///
	dsprinrds soils1-soils7 tex1-tex6 sarea2002, r cluster ( microregia  ) 
	outreg using cipib2 , merge se	
	
	bootstrap, reps(1000) seed(1): reg da_noag_pib02   ///
	smeanele smeanslop    distsp dsrivers ///
	sareanfor01 ///
	dsprinrds soils1-soils7 tex1-tex6 sarea2001, r cluster ( microregia  ) 
	outreg using cipib2 , merge se		
	
	
	***************************************************
	***************************************************
***IVREG Sensitivity tes for employment  IV for specification 3
***IVREG Sensitivity tes for employment IV for specification 3
***IVREG Sensitivity tes for employment IV for specification 3
	***************************************************
	***************************************************
	***************************************************
	
	*****************************************	
**********************************
**********************************
***********EMPLOYMENT*************
**********************************
	bootstrap, reps(1000) seed(1): ivreg demploy10 ///
	smeanele smeanslop     distsp dsrivers ///
	sareanfor09    ///
	dsprinrds soils1-soils7 tex1-tex6  (sarea2009 = sprarea2008) , r cluster ( microregia  ) 
	outreg using ciemployiv , replace se	
		
	bootstrap, reps(1000) seed(1): ivreg demploy09 ///
	smeanele smeanslop     distsp dsrivers ///
	sareanfor08   ///
	dsprinrds soils1-soils7 tex1-tex6  (sarea2008 = sprarea2008), r cluster ( microregia  ) 
	outreg using ciemployiv , merge se	
	
	bootstrap, reps(1000) seed(1): ivreg demploy08  ///
	smeanele smeanslop     distsp dsrivers ///
	sareanfor07   ///
	dsprinrds soils1-soils7 tex1-tex6  (sarea2007 = sprarea2007) , r cluster ( microregia  ) 
	outreg using ciemployiv , merge se	
		
	bootstrap, reps(1000) seed(1): ivreg demploy07  ///
	smeanele smeanslop      distsp dsrivers ///
	sareanfor06   ///
	dsprinrds soils1-soils7 tex1-tex6  (sarea2006 = sprarea2006) , r cluster ( microregia  ) 
	outreg using ciemployiv , merge se	
	
	bootstrap, reps(1000) seed(1): ivreg demploy06  ///
	smeanele smeanslop     distsp dsrivers ///
	sareanfor05  ///
	dsprinrds soils1-soils7 tex1-tex6  (sarea2005 = sprarea2005), r cluster ( microregia  ) 
	outreg using ciemployiv , merge se	
	
	bootstrap, reps(1000) seed(1): ivreg demploy05 ///
	smeanele smeanslop     distsp dsrivers ///
	sareanfor04  ///
	dsprinrds soils1-soils7 tex1-tex6  (sarea2004 = sprarea2004), r cluster ( microregia  ) 
	outreg using ciemploy2iv , replace se	
		
		
	bootstrap, reps(1000) seed(1): ivreg demploy04  ///
	smeanele smeanslop     distsp dsrivers ///
	sareanfor03  ///
	dsprinrds soils1-soils7 tex1-tex6  (sarea2003= sprarea2003) , r cluster ( microregia  ) 
	outreg using ciemploy2iv , merge se	
	
	bootstrap, reps(1000) seed(1): ivreg demploy03   ///
	smeanele smeanslop     distsp dsrivers ///
	sareanfor02  ///
	dsprinrds soils1-soils7 tex1-tex6  (sarea2002 = sprarea2002), r cluster ( microregia  ) 
	outreg using ciemploy2iv , merge se	
	
	bootstrap, reps(1000) seed(1): ivreg demploy02 ///
	smeanele smeanslop     distsp dsrivers ///
	sareanfor01  ///
	dsprinrds soils1-soils7 tex1-tex6  (sarea2001 = sprarea2001), r cluster ( microregia  ) 
	outreg using ciemploy2iv , merge se		
	
	
******************************
**********************************
**********************************
**********************************
*****SPECIFICATION SET 4
******************
*DECADE INTERVAL   SPECIFICATIONS, CHANGES
*****************************************	
**********************************
	
use citydatacompletecontroldiffs_11_4, clear
**********************************
*	
gen dsarea = sarea2010- sarea2001
*Employment
bootstrap, reps(1000) seed(1): reg demploy10_01 employ2001 employ20012 sarea2001 , r cluster ( microregia  ) 
outreg using demploy, replace se

bootstrap, reps(1000) seed(1):  reg demploy10_01 employ2001 employ20012 sarea2001 ///
smeanele smeanslop   distsp dsrivers dsprinrds ///
sareanfor01  ///
soils1-soils7 tex1-tex6 , r cluster ( microregia  )  
outreg using demploy, merge se

bootstrap, reps(1000) seed(1):  reg demploy10_01 sarea2001 ///
smeanele smeanslop     distsp dsrivers ///
sareanfor01  ///
dsprinrds soils1-soils7 tex1-tex6 , r cluster ( microregia  ) 
outreg using demploy, merge se


*GDP

bootstrap, reps(1000) seed(1):  reg da_noag_pib10_01  a_noag_pib2001 a_noag_pib20012 sarea2001, r cluster ( microregia  ) 
outreg using da_noag_pib10_1 , replace se

bootstrap, reps(100) seed(1):  reg da_noag_pib10_01  a_noag_pib2001 a_noag_pib20012 sarea2001 ///
smeanele smeanslop     distsp dsrivers ///
sareanfor01  ///
dsprinrds soils1-soils7 tex1-tex6 , r cluster ( microregia  ) 
outreg using da_noag_pib10_1, merge se

bootstrap, reps(1000) seed(1):  reg da_noag_pib10_01 sarea2001 ///
smeanele smeanslop     distsp dsrivers ///
sareanfor01  ///
dsprinrds soils1-soils7 tex1-tex6 , r cluster ( microregia  ) 
outreg using da_noag_pib10_1, merge se

**SATELLITE DATA
gen dsat10_01  = MUN182010adj -  MUN152000adj
bootstrap, reps(1000) seed(1):  reg dsat10_01 MUN152001adj MUN1520012adj sarea2001, r cluster ( microregia  ) 
outreg using dsat09_01 , replace se

bootstrap, reps(1000) seed(1):  reg dsat10_01  MUN152001adj MUN1520012adj sarea2001 ///
smeanele smeanslop     distsp dsrivers ///
sareanfor01  ///
dsprinrds soils1-soils7 tex1-tex6 , r cluster ( microregia  ) 
outreg using dsat09_01 , merge se

bootstrap, reps(1000) seed(1):  reg dsat10_01 sarea2001 ///
smeanele smeanslop     distsp dsrivers ///
sareanfor01  ///
dsprinrds soils1-soils7 tex1-tex6 , r cluster ( microregia  ) 
outreg using dsat09_01 , merge se

 
*Population  
bootstrap, reps(1000) seed(1): reg dpop10_00  pop2000 pop00_2 sarea2001, r cluster ( microregia  ) 
outreg using dpop10_00 , replace se	

bootstrap, reps(1000) seed(1): reg dpop10_00 pop2000 pop00_2 sarea2001 /// 
smeanele smeanslop     distsp dsrivers ///
sareanfor01  ///
dsprinrds soils1-soils7 tex1-tex6 dsarea, r cluster ( microregia  ) 
outreg using dpop10_00 , merge se	

bootstrap, reps(1000) seed(1): reg dpop10_00 sarea2001 /// 
smeanele smeanslop     distsp dsrivers ///
sareanfor01  ///
dsprinrds soils1-soils7 tex1-tex6 , r cluster ( microregia  ) 
outreg using dpop10_00 , merge se	

*****
	save "SIMS.dta", replace

	
	***************************************************
	***************************************************
	***DECADE SIMULATIONS FOR POPULATION, EMPLOYMENT, and NIGHTLIGHTS
	***************************************************
	***************************************************
	***************************************************
		
	*************SIMULATIONS
	use "SIMS.dta", clear
	***********************
	****Decade EMPLOYMENT
	***********************
	***Pemploy = Predicted Employment
	
	bootstrap, reps(1000) seed(1): reg demploy10_01 employ2001 employ20012 sarea2001 ///
	 smeanele smeanslop    distsp dsrivers ///
	sareanfor01  dsprinrds soils1-soils7 tex1-tex6 , r cluster ( microregia  )
	predict dPemploy
	*predict dPemployst, stdp
	
	***Semploy = Simulated Employment (if ag == 0)
	bootstrap, reps(1000) seed(1): reg demploy10_01 employ2001 employ20012 sarea2001 ///
	 smeanele smeanslop    distsp dsrivers ///
	sareanfor01  dsprinrds soils1-soils7 tex1-tex6 , r cluster ( microregia  )
	rename sarea2001 temp2001
	gen sarea2001 = 0
	predict dSemploy if e(sample)
	predict dSemployst if e(sample), stdp   
	**stdp = calculate standard error of the prediction
	replace sarea2001 = temp2001
	drop temp2001
	egen SUM_dPemploy = total (dPemploy)
	*egen SUM_dPemployst = total (dPemployst)
	egen SUM_dSemploy = total (dSemploy)
	egen SUM_dSemployst = total (dSemployst)	
	gen Ag_employ = SUM_dPemploy - SUM_dSemploy
	summ SUM_dPemploy SUM_dSemploy  SUM_dSemployst Ag_employ
	


	***********************
	****Decade GDP
	***********************
	
	bootstrap, reps(1000) seed(1): reg da_noag_pib10_01 a_noag_pib2001 a_noag_pib20012 sarea2001 ///
	smeanele smeanslop     distsp dsrivers ///
	sareanfor01  ///
	dsprinrds soils1-soils7 tex1-tex6 , r cluster ( microregia  ) 
	predict dPPIB
	
	bootstrap, reps(1000) seed(1): reg da_noag_pib10_01 a_noag_pib2001 a_noag_pib20012 sarea2001 ///
	smeanele smeanslop     distsp dsrivers ///
	sareanfor01  ///
	dsprinrds soils1-soils7 tex1-tex6 , r cluster ( microregia  ) 
	
	rename sarea2001 temp2001
	gen sarea2001 = 0
	predict dSPIB if e(sample)
	predict dSPIBst if e(sample), stdp
	replace sarea2001 = temp2001
	drop temp2001
	egen SUM_dPPIB = total (dPPIB)
	egen SUM_dSPIB = total (dSPIB)
	egen SUM_dSPIBst = total (dSPIBst)
	
	gen Ag_PIB = SUM_dPPIB - SUM_dSPIB
	summ Ag_PIB SUM_dPPIB  SUM_dSPIB SUM_dSPIBst
	
	***********************
	****Decade NIGHTLIGHTS
	***********************
	

	bootstrap, reps(1000) seed(1): reg dsat10_01 MUN152001adj MUN1520012adj sarea2001 ///
	smeanele smeanslop     distsp dsrivers ///
	sareanfor01  ///
	dsprinrds soils1-soils7 tex1-tex6 , r cluster ( microregia  ) 
	predict dPsat
	
	bootstrap, reps(1000) seed(1): reg dsat10_01 MUN152001adj MUN1520012adj sarea2001 ///
	smeanele smeanslop     distsp dsrivers ///
	sareanfor01  ///
	dsprinrds soils1-soils7 tex1-tex6 , r cluster ( microregia  ) 
	
	rename sarea2001 temp2001
	gen sarea2001 = 0
	predict dSsat if e(sample)
	predict dSsatst if e(sample), stdp
	replace sarea2001 = temp2001
	drop temp2001
	egen SUM_dPsat = total (dPsat)
	egen SUM_dSsat = total (dSsat)
	egen SUM_dSsatst = total (dSsatst)
	gen Ag_sat = SUM_dPsat - SUM_dSsat
	summ Ag_sat SUM_dPsat  SUM_dSsat SUM_dSsatst
	
	
	***********************
	****Decade POPULATION
	***********************
	*use "SIMS.dta", clear
	
	bootstrap, reps(1000) seed(1): reg dpop10_00 pop2000 pop00_2 sarea2001 /// 
	smeanele smeanslop     distsp dsrivers ///
	sareanfor01  ///
	dsprinrds soils1-soils7 tex1-tex6 , r cluster ( microregia  ) 
	predict dPPOP
	
		
	 bootstrap, reps(1000) seed(1):  reg dpop10_00 pop2000 pop00_2 sarea2001 /// 
	smeanele smeanslop     distsp dsrivers ///
	sareanfor01  ///
	dsprinrds soils1-soils7 tex1-tex6 , r cluster ( microregia  ) 
	rename sarea2001 temp2001
	gen sarea2001 = 0
	predict dSPOP if e(sample)
	predict dSPOPst if e(sample), stdp
	replace sarea2001 = temp2001
	drop temp2001
	egen SUM_dPPOP = total (dPPOP)
	egen SUM_dSPOP = total (dSPOP)
	egen SUM_dSPOPst = total (dSPOPst)
	gen Ag_POP = SUM_dPPOP - SUM_dSPOP
	summ Ag_POP SUM_dPPOP  SUM_dSPOP SUM_dSPOPst
	
	
