# Supplementary material for: Soybean Development: The Impact of a Decade of Agricultural Change on Urban and Economic Growth in Mato Grosso, Brazil
Source: PLoS One. 2015 Apr 28;10(4):e0122510. doi: 10.1371/journal.pone.0122510 (PMC4412665; doi:10.1371/journal.pone.0122510)
Supplement: S1 Data — (ZIP) [file pone.0122510.s002.zip › S1 Data/NeighborhoodLoops.do]

	
cd HERE


forvalues i = 1 / 12 {

	local i = `i'*20
	
	quietly {

	* MERGE NL with PREDICTED
	use "DistanceData.dta", clear
	merge m:1 mt5kkey using VariableDataP.dta
	keep if _merge ==3
	
	
	gen hours = minutes / 60
	keep if minutes < `i'


*We calculate the area of NON-FOREST in 2000 within 60 minutes drive of each city
	egen snonfor2000 = total(areanf2000) , by (geocode)
*We calculate the area of DEFORESTATION from 2001-2010 within 60 minutes drive of each city
	egen sareadef01 = total(areadef01) , by (geocode)
	egen sareadef02 = total(areadef02) , by (geocode)
	egen sareadef03 = total(areadef03) , by (geocode)
	egen sareadef04 = total(areadef04) , by (geocode)
	egen sareadef05 = total(areadef05) , by (geocode)
	egen sareadef06 = total(areadef06) , by (geocode)
	egen sareadef07 = total(areadef07) , by (geocode)
	egen sareadef08 = total(areadef08) , by (geocode)
	egen sareadef09 = total(areadef09) , by (geocode)
	egen sareadef10 = total(areadef10) , by (geocode)	

*gen total forest area
	gen sareanfor01 = 	snonfor2000 + sareadef01
	gen sareanfor02 = sareanfor01 + sareadef02
	gen sareanfor03 = sareanfor02 + sareadef03
	gen sareanfor04 = sareanfor03 + sareadef04	
	gen sareanfor05 = sareanfor04 + sareadef05	
	gen sareanfor06 = sareanfor05 + sareadef06	
	gen sareanfor07 = sareanfor06 + sareadef07
	gen sareanfor08 = sareanfor07 + sareadef08	
	gen sareanfor09 = sareanfor08 + sareadef09	
	gen sareanfor10 = sareanfor09 + sareadef10	

		
*We calculate the sum of agriculture in 60 minutes drive of each city
 	 egen sarea2001 = total(area2001) , by (geocode)
	 egen sarea2002 = total(area2002) , by (geocode)
	 egen sarea2003 = total(area2003) , by (geocode)
	 egen sarea2004 = total(area2004) , by (geocode)
	 egen sarea2005 = total(area2005) , by (geocode)
	 egen sarea2006 = total(area2006) , by (geocode)
	 egen sarea2007 = total(area2007) , by (geocode)
	 egen sarea2008 = total(area2008) , by (geocode)
	 egen sarea2009 = total(area2009) , by (geocode)
	 
	 
	 egen modesoiltyp = mode(lt_des_ped ), maxmode by (geocode)
	 egen modesoiltex = mode(lt_text3 ), maxmode by (geocode)
	 egen smeanslop = mean(meanslop), by (geocode)
	 egen smeanele = mean(meanele), by (geocode)
	 
*drop duplicate grid cells, reduces the dataset to the number of cities (n=139)
	duplicates drop (geocode), force
	keep geocode   snonfor2000 sareadef01 sareadef02 sareadef03 sareadef04 sareadef05 sareadef06 ///
	sareadef07 sareadef08 sareadef09 sareadef10 ///
	sareanfor01 sareanfor02 sareanfor03 sareanfor04 sareanfor05 sareanfor06 sareanfor07 sareanfor08 sareanfor09 sareanfor10 ///
	sarea2001 sarea2002 sarea2003 sarea2004 sarea2005 sarea2006 sarea2007 sarea2008  sarea2009 ///
	distsp dsprinrds 	dsrivers	modesoiltex modesoiltyp smeanele smeanslop
	
	
	
	
	merge 1:1 geocode using citydatacompletecontrol.dta
	keep if _merge ==3
	drop _merge
	
	
	
gen demploy10 = employ2010 - employ2009	
gen demploy09 = employ2009 - employ2008
gen demploy08 = employ2008 - employ2007
gen demploy07 = employ2007 - employ2006
gen demploy06 = employ2006 - employ2005
gen demploy05 = employ2005 - employ2004
gen demploy04 = employ2004 - employ2003
gen demploy03 = employ2003 - employ2002
gen demploy02 = employ2002 - employ2001

gen da_noag_pib10 = a_noag_pib2010- a_noag_pib2009
gen da_noag_pib09 = a_noag_pib2009- a_noag_pib2008
gen da_noag_pib08 = a_noag_pib2008- a_noag_pib2007
gen da_noag_pib07 = a_noag_pib2007- a_noag_pib2006
gen da_noag_pib06 = a_noag_pib2006- a_noag_pib2005
gen da_noag_pib05 = a_noag_pib2005- a_noag_pib2004
gen da_noag_pib04 = a_noag_pib2004- a_noag_pib2003
gen da_noag_pib03 = a_noag_pib2003- a_noag_pib2002
gen da_noag_pib02 = a_noag_pib2002- a_noag_pib2001

gen a_noag_pib20102 =  a_noag_pib2010 * a_noag_pib2010
gen a_noag_pib20092 =  a_noag_pib2009 * a_noag_pib2009
gen a_noag_pib20082 =  a_noag_pib2008 * a_noag_pib2008
gen a_noag_pib20072 =  a_noag_pib2007 * a_noag_pib2007
gen a_noag_pib20062 =  a_noag_pib2006 * a_noag_pib2006
gen a_noag_pib20052 =  a_noag_pib2005 * a_noag_pib2005
gen a_noag_pib20042 =  a_noag_pib2004 * a_noag_pib2004
gen a_noag_pib20032 =  a_noag_pib2003 * a_noag_pib2003
gen a_noag_pib20022 =  a_noag_pib2002 * a_noag_pib2002
gen a_noag_pib20012 =  a_noag_pib2001 * a_noag_pib2001


gen demploy10_01 = employ2010 - employ2001
gen da_noag_pib10_01 = a_noag_pib2010 - a_noag_pib2001
gen dpop10_00 = pop2010 - pop2000
gen dsat10_01 = MUN182010adj - MUN152001adj

tab modesoiltyp, gen (soils)
tab modesoiltex, gen (tex)

	
	*save "neighborhoodag60x.dta", replace
	save "TREATED_DATA_`i'.dta", replace
	
	}

	display "`i'"
	
}
	
