# Supplementary material for: Soybean Development: The Impact of a Decade of Agricultural Change on Urban and Economic Growth in Mato Grosso, Brazil
Source: PLoS One. 2015 Apr 28;10(4):e0122510. doi: 10.1371/journal.pone.0122510 (PMC4412665; doi:10.1371/journal.pone.0122510)
Supplement: S1 Data — (ZIP) [file pone.0122510.s002.zip › S1 Data/NeighborhoodTests.do]

**written by pdr on 11/5.
** written to estimate total changes in pop/employ/sat/gdp wrt to ag area
**based on simulations under no ag.

clear all
set more off

*cd HERE

***************************
* GENERATING COEFFICIENTS *
***************************

* This local establishes the number of coefficients that are going to be estimated.
local numberofreg = 10
mat Simresemploy = J(`numberofreg', 4,0)
mat Simresa_noag_pib = J(`numberofreg', 4,0)
mat Simrespop10_00 = J(`numberofreg', 4,0)
mat Simressat10_01 = J(`numberofreg', 4,0)

mat reduced_formdSat2010_01 = J(`numberofreg',3,0)
mat reduced_formdPop2010_01 = J(`numberofreg',3,0)
mat reduced_formdPIB2010_01 = J(`numberofreg',3,0)
mat reduced_formdEmploy2010_01 = J(`numberofreg',3,0)


qui forvalues j = 1 / `numberofreg' {

	local i = `j'*(200/`numberofreg')
	
	use "TREATED_DATA_`i'.dta", clear
	*f162009
	
	*****************************
	*EMPLOYMENT FULL DIFFERENCES*
	*****************************

	reg demploy10_01 employ2001 employ20012 sarea2001 smeanele smeanslop    distsp dsrivers ///
	sareanfor01  dsprinrds soils1-soils7 tex1-tex6 , r cluster ( microregia  )
	
	predict pemploy2010
	***Simulated Population under no ag  ///**  WE CHANGED PREDICTED TO ACTUAL
	reg demploy10_01 employ2001 employ20012 sarea2001 smeanele smeanslop    distsp dsrivers ///
	sareanfor01  dsprinrds soils1-soils7 tex1-tex6 , r cluster ( microregia  )
	rename sarea2001 temp2001
	gen sarea2001 = 0
	predict Semploy2010 if e(sample)
		replace sarea2001 = temp2001
	drop temp2001
	*sum up the predicted and simulated pop for 2010
	egen SUM_Predictemploy = total (pemploy2010)
	egen SUM_Simulemploy = total (Semploy2010)
	egen SUM_sarea2001 = total (sarea2001)
	local beta = _b[sarea2001]
	local pred = [SUM_Predictemploy]
	local simula = [SUM_Simulemploy]	
	local pred_simdiff = [SUM_Predictemploy - SUM_Simulemploy]	
	mat Simresemploy[`j',1] = `pred'
	mat Simresemploy[`j',2] = `simula'	
	mat Simresemploy[`j',3] = `pred_simdiff'
	mat Simresemploy[`j',4] = `beta'	
	

	reg da_noag_pib10_01 a_noag_pib2001 a_noag_pib20012 sarea2001 smeanele smeanslop    distsp dsrivers ///
	sareanfor01  dsprinrds soils1-soils7 tex1-tex6 , r cluster ( microregia  ) 
	predict pda_noag_pib10_01
	

	*****************************
	*GDP FULL DIFFERENCES*
	*****************************
	reg da_noag_pib10_01 a_noag_pib2001 a_noag_pib20012 sarea2001 smeanele smeanslop    distsp dsrivers ///
	sareanfor01  dsprinrds soils1-soils7 tex1-tex6 , r cluster ( microregia  ) 
	rename sarea2001 temp2001
	gen sarea2001 = 0
	predict Sda_noag_pib10_01 if e(sample)
	replace sarea2001 = temp2001
	drop temp2001
	*sum up the predicted and simulated pop for 2010
	egen SUM_pda_noag_pib10_01 = total (pda_noag_pib10_01)
	egen SUM_Sda_noag_pib10_01 = total (Sda_noag_pib10_01)
	*egen SUM_sarea2001 = total (sarea2001)
	local beta = _b[sarea2001]
	local pred = [SUM_pda_noag_pib10_01]
	local simula = [SUM_Sda_noag_pib10_01]	
	local pred_simdiff = [SUM_pda_noag_pib10_01 - SUM_Sda_noag_pib10_01]	
	mat Simresa_noag_pib[`j',1] = `pred'
	mat Simresa_noag_pib[`j',2] = `simula'	
	mat Simresa_noag_pib[`j',3] = `pred_simdiff'
	mat Simresa_noag_pib[`j',4] = `beta'	
	
	*****************************
	*Population FULL DIFFERENCES*
	*****************************
	reg dpop10_00  pop2000 pop00_2 sarea2001 smeanele  smeanele smeanslop    distsp dsrivers ///
	sareanfor01  dsprinrds soils1-soils7 tex1-tex6 , r cluster ( microregia  )  
	predict pdpop10_00
	***Simulated Population under no ag
	reg dpop10_00 pop2000 pop00_2 sarea2001  smeanele  smeanele smeanslop    distsp dsrivers ///
	sareanfor01  dsprinrds soils1-soils7 tex1-tex6 , r cluster ( microregia  )  
	rename sarea2001 temp2001
	gen sarea2001 = 0
	predict Sdpop10_00 if e(sample)
		replace sarea2001 = temp2001
	drop temp2001
	*sum up the predicted and simulated pop for 2010
	egen SUM_pdpop10_00 = total (pdpop10_00)
	egen SUM_Sdpop10_00 = total (Sdpop10_00)
	*egen SUM_sarea2001 = total (sarea2001)
	local beta = _b[sarea2001]
	local pred = [SUM_pdpop10_00]
	local simula = [SUM_Sdpop10_00]	
	local pred_simdiff = [SUM_pdpop10_00 - SUM_Sdpop10_00]	
	mat Simrespop10_00[`j',1] = `pred'
	mat Simrespop10_00[`j',2] = `simula'	
	mat Simrespop10_00[`j',3] = `pred_simdiff'
	mat Simrespop10_00[`j',4] = `beta'	
	
	*****************************
	*SATELLITE FULL DIFFERENCES*
	*****************************
	reg dsat10_01 MUN152001adj MUN1520012adj sarea2001 smeanele smeanslop    distsp dsrivers ///
	sareanfor01  dsprinrds soils1-soils7 tex1-tex6 , r cluster ( microregia  ) 
		predict pdsat10_01
	***Simulated Population under no ag
	reg dsat10_01 MUN152001adj MUN1520012adj sarea2001  smeanele smeanslop    distsp dsrivers ///
	sareanfor01  dsprinrds soils1-soils7 tex1-tex6 , r cluster ( microregia  )
	rename sarea2001 temp2001
	gen sarea2001 = 0
	predict Sdsat10_01 if e(sample)
	replace sarea2001 = temp2001
	drop temp2001
	*sum up the predicted and simulated pop for 2010
	egen SUM_pdsat10_01 = total (pdsat10_01)
	egen SUM_Sdsat10_01 = total (Sdsat10_01)
	*egen SUM_sarea2001 = total (sarea2001)
	local beta = _b[sarea2001]
	local pred = [SUM_pdsat10_01]
	local simula = [SUM_Sdsat10_01]	
	local pred_simdiff = [SUM_pdsat10_01 - SUM_Sdsat10_01]	
	mat Simressat10_01[`j',1] = `pred'
	mat Simressat10_01[`j',2] = `simula'	
	mat Simressat10_01[`j',3] = `pred_simdiff'
	mat Simressat10_01[`j',4] = `beta'	
	
	
	}
	
***********
* RESULTS *
***********

****EMPLOY
clear
svmat Simresemploy
gen minutes = _n * (200/`numberofreg')

gen employment = Simresemploy1- Simresemploy2

****GDP 
clear
svmat Simresa_noag_pib
gen minutes = _n * (200/`numberofreg')


****POPULATION
clear
svmat Simrespop10_00
gen minutes = _n * (200/`numberofreg')


****SATELLITES
clear
svmat Simressat10_01
gen minutes = _n * (200/`numberofreg')
