# Supplementary material for: Soybean Development: The Impact of a Decade of Agricultural Change on Urban and Economic Growth in Mato Grosso, Brazil
Source: PLoS One. 2015 Apr 28;10(4):e0122510. doi: 10.1371/journal.pone.0122510 (PMC4412665; doi:10.1371/journal.pone.0122510)
Supplement: S1 Data — (ZIP) [file pone.0122510.s002.zip › S1 Data/READ_ME.txt]

Several .do files are included in this folder.

To run the do files, you will need to set the directory to the unzipped file.

We recommend that you start with Specification 1. 

The included do files are:


1.	Specification1:	 	This file runs the fixed effects models

2. 	Specifications2_4:	Runs specifications 2-4.

3.	Main Do file:		Runs specifications 2_4, and constructs the data based on the 60 minute neighborhood.  The neighborhood size can be changed in this file, if so desired.

4.	Neighborhood Loops:	This file includes a loop that recreates the dataset according to a variety of neighborhood sizes.  Will store the results as "Treated_Data_i"

5.	Neighborhood Tests:	This file uses the results from Neighborhood Loops, and populates a matrix with the predicted and simulated results, 
				as well as the theta coefficients, for a range of neighborhood size thresholds.  The results are shown in the SI.
