# Supplementary material for: Soybean Development: The Impact of a Decade of Agricultural Change on Urban and Economic Growth in Mato Grosso, Brazil
Source: PLoS One. 2015 Apr 28;10(4):e0122510. doi: 10.1371/journal.pone.0122510 (PMC4412665; doi:10.1371/journal.pone.0122510)
Supplement: S1 Data — (ZIP) [file pone.0122510.s002.zip › S1 Data/Specification1.do]

*SET DIRECTORY
cd HERE


use fecompiled.dta, clear
*Panel Dataset
*employ: employemnt
*nfarea: non-forest area
*sarea: agricultural area
*sf15/16: Nightlight data, satellites F15 vs F16
*geocode: city code number


xtset geocode year

xtreg employ l.sarea l.nfarea  year1-year10, fe r
xtivreg employ  l.nfarea  year1-year10 (l.sarea = l.sparea), fe 

xtreg adj_pib l.sarea l.nfarea  year1-year10, fe r
xtivreg adj_pib (l.sarea = l.sparea) l.nfarea  year1-year10, fe 


xtreg sf15 l.sarea l.nfarea  year1-year10, fe r
xtreg sf16 l.sarea l.nfarea  year1-year10, fe r
