# Supplementary material for: Soybean Development: The Impact of a Decade of Agricultural Change on Urban and Economic Growth in Mato Grosso, Brazil
Source: PLoS One. 2015 Apr 28;10(4):e0122510. doi: 10.1371/journal.pone.0122510 (PMC4412665; doi:10.1371/journal.pone.0122510)
Supplement: S1 Data — (ZIP) [file pone.0122510.s002.zip › S1 Data/Specifications2_4.do]

clear all
set more off

**Set Directory to 
*SET DIRECTORY (BELOW) TO UNZIPPED FILE (AND DELETE THIS LINE!)
cd "SET DIRECTORY TO UNZIPPED FILE"
cd HERE


******************************
*Control Variables
*microregia:	Agglomeration of counties

*smeanele: 		Mean elevation, by neighborhood
*smeanslop:  	Mean slope, by neighborhood
*distsp: 		Dist to Sao Paulo
*dsrivers:		Distance to Rivers
*sareanfor09	Open Area
*dsprinrds:		Distance to main road
*soils1-soils7:	CatVar, Mode Soil type in neighborhood
*tex1-tex6:		CatVar, Mode Soil texture in neighborhood 

*********Key Variables****************
*sarea20**:		Sum of agricultural area in neighborhood
*employ20**:	Total employment, by year
*a_noag_pib2010:Total non-ag GDP
*MUN1*20**adj:	Adjusted Satellite data.  Satellite number (1*) and year 20**
*pop20**:		Urban population
*sprarea:		Sum of predicted agriculture in neighborhood
*********************************
*pre/suffixes
*d_: difference
*_2: Squared term


*********************************
use citydatacompletecontroldiffs_11_4, clear
**********************************
**********************************
**********************************
***********************
**********************************
*****SPECIFICATION SET 2
******************
*ANNUAL INTERVAL   SPECIFICATIONS, TOTALS
*****************************************		
**********************************
**********************************
***********EMPLOYMENT*************
**********************************


*STOP 
	**FIRST set of specifications: 2001-2010, ANNUAL
	bootstrap, reps(1000) seed(1): reg employ2010   ///
	smeanele smeanslop     distsp dsrivers ///
	sareanfor09    ///
	dsprinrds soils1-soils7 tex1-tex6 sarea2009 , r cluster ( microregia  ) 
	outreg using tiemployb , replace se	
		
	bootstrap, reps(1000) seed(1): reg employ2009  ///
	smeanele smeanslop     distsp dsrivers ///
	dsprinrds soils1-soils7 tex1-tex6 sareanfor08  sarea2008 , r cluster ( microregia  ) 
	outreg using tiemployb , merge se	
	
	bootstrap, reps(1000) seed(1): reg employ2008  ///
	smeanele smeanslop     distsp dsrivers ///
	sareanfor07   ///
	dsprinrds soils1-soils7 tex1-tex6 sarea2007, r cluster ( microregia  ) 
	outreg using tiemployb , merge se	
		
	bootstrap, reps(1000) seed(1): reg employ2007  ///
	smeanele smeanslop      distsp dsrivers ///
	sareanfor06   ///
	dsprinrds soils1-soils7 tex1-tex6 sarea2006, r cluster ( microregia  ) 
	outreg using tiemployb , merge se	
	
	bootstrap, reps(1000) seed(1): reg employ2006 sarea2005 ///
	smeanele smeanslop     distsp dsrivers ///
	sareanfor05  ///
	dsprinrds soils1-soils7 tex1-tex6 sarea2005 , r cluster ( microregia  ) 
	outreg using tiemployb , merge se	
	
	bootstrap, reps(1000) seed(1): reg employ2005  ///
	smeanele smeanslop     distsp dsrivers ///
	sareanfor04  ///
	dsprinrds soils1-soils7 tex1-tex6 sarea2004, r cluster ( microregia  ) 
	outreg using tiemploy2b , replace se	
		
		
	bootstrap, reps(1000) seed(1): reg employ2004 ///
	smeanele smeanslop     distsp dsrivers ///
	sareanfor03  ///
	dsprinrds soils1-soils7 tex1-tex6 sarea2003 , r cluster ( microregia  ) 
	outreg using tiemploy2b , merge se	
	
	bootstrap, reps(1000) seed(1): reg employ2003 ///
	smeanele smeanslop     distsp dsrivers ///
	sareanfor02  ///
	dsprinrds soils1-soils7 tex1-tex6  sarea2002, r cluster ( microregia  ) 
	outreg using tiemploy2b , merge se	
	
	bootstrap, reps(1000) seed(1): reg employ2002  ///
	smeanele smeanslop     distsp dsrivers ///
	sareanfor01  ///
	dsprinrds soils1-soils7 tex1-tex6 sarea2001, r cluster ( microregia  ) 
	outreg using tiemploy2b , merge se		
	
	
	
*****************************************			
*************GDP*************************
*****************************************
	bootstrap, reps(1000) seed(1): reg a_noag_pib2010 ///
	smeanele smeanslop     distsp dsrivers ///
	sareanfor09   ///
	dsprinrds soils1-soils7 tex1-tex6  sarea2009  , r cluster ( microregia  ) 
	outreg using tipib , replace se	
	
	
	bootstrap, reps(1000) seed(1): reg a_noag_pib2009  ///
	smeanele smeanslop     distsp dsrivers ///
	sareanfor08    ///
	dsprinrds soils1-soils7 tex1-tex6 sarea2008 , r cluster ( microregia  ) 
	outreg using tipib , merge se	
	
	bootstrap, reps(1000) seed(1): reg a_noag_pib2008 ///
	smeanele smeanslop     distsp dsrivers ///
	sareanfor07   ///
	dsprinrds soils1-soils7 tex1-tex6 sarea2007 , r cluster ( microregia  ) 
	outreg using tipib , merge se	
	
	bootstrap, reps(1000) seed(1): reg a_noag_pib2007  ///
	smeanele smeanslop     distsp dsrivers ///
	sareanfor06   ///
	dsprinrds soils1-soils7 tex1-tex6 sarea2006, r cluster ( microregia  ) 
	outreg using tipib , merge se	
	
	bootstrap, reps(1000) seed(1): reg a_noag_pib2006   ///
	smeanele smeanslop     distsp dsrivers ///
	sareanfor05    ///
	dsprinrds soils1-soils7 tex1-tex6 sarea2005, r cluster ( microregia  ) 
	outreg using tipib ,  merge se
	
		bootstrap, reps(1000) seed(1): reg a_noag_pib2005   ///
	smeanele smeanslop smeanslop     distsp dsrivers ///
	sareanfor04 ///
	dsprinrds soils1-soils7 tex1-tex6 sarea2004, r cluster ( microregia  ) 
	outreg using tipib2 , replace se	
	
	bootstrap, reps(1000) seed(1): reg a_noag_pib2004  ///
	smeanele smeanslop     distsp dsrivers ///
	sareanfor03  ///
	dsprinrds soils1-soils7 tex1-tex6  sarea2003 , r cluster ( microregia  ) 
	outreg using tipib2 , merge se	
	
	bootstrap, reps(1000) seed(1): reg a_noag_pib2003  ///
	smeanele smeanslop     distsp dsrivers ///
	sareanfor02  ///
	dsprinrds soils1-soils7 tex1-tex6 sarea2002, r cluster ( microregia  ) 
	outreg using tipib2 , merge se	
	
	bootstrap, reps(1000) seed(1): reg a_noag_pib2002  ///
	smeanele smeanslop    distsp dsrivers ///
	sareanfor01 ///
	dsprinrds soils1-soils7 tex1-tex6  sarea2001, r cluster ( microregia  ) 
	outreg using tipib2 , merge se		
	************************
	***************************************************
***IVREG Sensitivity tes for employment  IV for specification 2
***IVREG Sensitivity tes for employment IV for specification 2
***IVREG Sensitivity tes for employment IV for specification 2
	***************************************************
	***************************************************
	***************************************************
	
	*****************************************	
**********************************
**********************************
***********EMPLOYMENT*************
**********************************
	bootstrap, reps(1000) seed(1): ivreg employ2010 ///
	smeanele smeanslop     distsp dsrivers ///
	sareanfor09    ///
	dsprinrds soils1-soils7 tex1-tex6  (sarea2009 = sprarea2008) , r cluster ( microregia  ) 
	outreg using iemployiv , replace se	
		
	bootstrap, reps(1000) seed(1): ivreg employ2009 ///
	smeanele smeanslop     distsp dsrivers ///
	sareanfor08   ///
	dsprinrds soils1-soils7 tex1-tex6  (sarea2008 = sprarea2008), r cluster ( microregia  ) 
	outreg using iemployiv , merge se	
	
	bootstrap, reps(1000) seed(1): ivreg employ2008  ///
	smeanele smeanslop     distsp dsrivers ///
	sareanfor07   ///
	dsprinrds soils1-soils7 tex1-tex6  (sarea2007 = sprarea2007) , r cluster ( microregia  ) 
	outreg using iemployiv , merge se	
		
	bootstrap, reps(1000) seed(1): ivreg employ2007  ///
	smeanele smeanslop      distsp dsrivers ///
	sareanfor06   ///
	dsprinrds soils1-soils7 tex1-tex6  (sarea2006 = sprarea2006) , r cluster ( microregia  ) 
	outreg using iemployiv , merge se	
	
	bootstrap, reps(1000) seed(1): ivreg employ2006  ///
	smeanele smeanslop     distsp dsrivers ///
	sareanfor05  ///
	dsprinrds soils1-soils7 tex1-tex6  (sarea2005 = sprarea2005), r cluster ( microregia  ) 
	outreg using iemployiv , merge se	
	
	bootstrap, reps(1000) seed(1): ivreg employ2005 ///
	smeanele smeanslop     distsp dsrivers ///
	sareanfor04  ///
	dsprinrds soils1-soils7 tex1-tex6  (sarea2004 = sprarea2004), r cluster ( microregia  ) 
	outreg using iemploy2iv , replace se	
		
		
	bootstrap, reps(1000) seed(1): ivreg employ2004  ///
	smeanele smeanslop     distsp dsrivers ///
	sareanfor03  ///
	dsprinrds soils1-soils7 tex1-tex6  (sarea2003= sprarea2003) , r cluster ( microregia  ) 
	outreg using iemploy2iv , merge se	
	
	bootstrap, reps(1000) seed(1): ivreg employ2003   ///
	smeanele smeanslop     distsp dsrivers ///
	sareanfor02  ///
	dsprinrds soils1-soils7 tex1-tex6  (sarea2002 = sprarea2002), r cluster ( microregia  ) 
	outreg using iemploy2iv , merge se	
	
	bootstrap, reps(1000) seed(1): ivreg employ2002 ///
	smeanele smeanslop     distsp dsrivers ///
	sareanfor01  ///
	dsprinrds soils1-soils7 tex1-tex6  (sarea2001 = sprarea2001), r cluster ( microregia  ) 
	outreg using iemploy2iv , merge se		
	
	
	
	
	
******************************
**********************************
**********************************
**********************************
*****SPECIFICATION SET 3
******************
*ANNUAL INTERVAL   SPECIFICATIONS, CHANGES
*****************************************	
**********************************
**********************************
***********EMPLOYMENT*************
**********************************
	bootstrap, reps(1000) seed(1): reg demploy10 ///
	smeanele smeanslop     distsp dsrivers ///
	sareanfor09    ///
	dsprinrds soils1-soils7 tex1-tex6  sarea2009 , r cluster ( microregia  ) 
	outreg using ciemployb , replace se	
		
	bootstrap, reps(1000) seed(1): reg demploy09 ///
	smeanele smeanslop     distsp dsrivers ///
	sareanfor08   ///
	dsprinrds soils1-soils7 tex1-tex6  sarea2008 , r cluster ( microregia  ) 
	outreg using ciemployb , merge se	
	
	bootstrap, reps(1000) seed(1): reg demploy08  ///
	smeanele smeanslop     distsp dsrivers ///
	sareanfor07   ///
	dsprinrds soils1-soils7 tex1-tex6  sarea2007 , r cluster ( microregia  ) 
	outreg using ciemployb , merge se	
		
	bootstrap, reps(1000) seed(1): reg demploy07  ///
	smeanele smeanslop      distsp dsrivers ///
	sareanfor06   ///
	dsprinrds soils1-soils7 tex1-tex6  sarea2006 , r cluster ( microregia  ) 
	outreg using ciemployb , merge se	
	
	bootstrap, reps(1000) seed(1): reg demploy06  ///
	smeanele smeanslop     distsp dsrivers ///
	sareanfor05  ///
	dsprinrds soils1-soils7 tex1-tex6  sarea2005 , r cluster ( microregia  ) 
	outreg using ciemployb , merge se	
	
	bootstrap, reps(1000) seed(1): reg demploy05 ///
	smeanele smeanslop     distsp dsrivers ///
	sareanfor04  ///
	dsprinrds soils1-soils7 tex1-tex6  sarea2004 , r cluster ( microregia  ) 
	outreg using ciemploy2b , replace se	
		
		
	bootstrap, reps(1000) seed(1): reg demploy04  ///
	smeanele smeanslop     distsp dsrivers ///
	sareanfor03  ///
	dsprinrds soils1-soils7 tex1-tex6  sarea2003 , r cluster ( microregia  ) 
	outreg using ciemploy2b , merge se	
	
	bootstrap, reps(1000) seed(1): reg demploy03   ///
	smeanele smeanslop     distsp dsrivers ///
	sareanfor02  ///
	dsprinrds soils1-soils7 tex1-tex6  sarea2002 , r cluster ( microregia  ) 
	outreg using ciemploy2b , merge se	
	
	bootstrap, reps(1000) seed(1): reg demploy02 ///
	smeanele smeanslop     distsp dsrivers ///
	sareanfor01  ///
	dsprinrds soils1-soils7 tex1-tex6  sarea2001 , r cluster ( microregia  ) 
	outreg using ciemploy2b , merge se		
	
	*****************************************			
	*pib*************************************
	*****************************************
	bootstrap, reps(1000) seed(1): reg da_noag_pib10  ///
	smeanele smeanslop     distsp dsrivers ///
	sareanfor09   ///
	dsprinrds soils1-soils7 tex1-tex6 sarea2009, r cluster ( microregia  ) 
	outreg using cipib , replace se	
	
	
	bootstrap, reps(1000) seed(1): reg da_noag_pib09    ///
	smeanele smeanslop     distsp dsrivers ///
	sareanfor08    ///
	dsprinrds soils1-soils7 tex1-tex6 sarea2008 , r cluster ( microregia  ) 
	outreg using cipib , merge se	
	
	bootstrap, reps(1000) seed(1): reg da_noag_pib08  ///
	smeanele smeanslop     distsp dsrivers ///
	sareanfor07   ///
	dsprinrds soils1-soils7 tex1-tex6 sarea2007 , r cluster ( microregia  ) 
	outreg using cipib , merge se	
	
	bootstrap, reps(1000) seed(1): reg da_noag_pib07   ///
	smeanele smeanslop     distsp dsrivers ///
	sareanfor06   ///
	dsprinrds soils1-soils7 tex1-tex6 sarea2006 , r cluster ( microregia  ) 
	outreg using cipib , merge se	
	
	bootstrap, reps(1000) seed(1): reg da_noag_pib06   ///
	smeanele smeanslop     distsp dsrivers ///
	sareanfor05    ///
	dsprinrds soils1-soils7 tex1-tex6 sarea2005, r cluster ( microregia  ) 
	outreg using cipib ,  merge se
	
	
	bootstrap, reps(1000) seed(1): reg da_noag_pib05    ///
	smeanele smeanslop smeanslop     distsp dsrivers ///
	sareanfor04 ///
	dsprinrds soils1-soils7 tex1-tex6 sarea2004, r cluster ( microregia  ) 
	outreg using cipib2 , replace se	
	
	bootstrap, reps(1000) seed(1): reg da_noag_pib04  ///
	smeanele smeanslop     distsp dsrivers ///
	sareanfor03  ///
	dsprinrds soils1-soils7 tex1-tex6 sarea2003, r cluster ( microregia  ) 
	outreg using cipib2 , merge se	
	
	bootstrap, reps(1000) seed(1): reg da_noag_pib03   ///
	smeanele smeanslop     distsp dsrivers ///
	sareanfor02  ///
	dsprinrds soils1-soils7 tex1-tex6 sarea2002, r cluster ( microregia  ) 
	outreg using cipib2 , merge se	
	
	bootstrap, reps(1000) seed(1): reg da_noag_pib02   ///
	smeanele smeanslop    distsp dsrivers ///
	sareanfor01 ///
	dsprinrds soils1-soils7 tex1-tex6 sarea2001, r cluster ( microregia  ) 
	outreg using cipib2 , merge se		
	
	
	***************************************************
	***************************************************
***IVREG Sensitivity tes for employment  IV for specification 3
***IVREG Sensitivity tes for employment IV for specification 3
***IVREG Sensitivity tes for employment IV for specification 3
	***************************************************
	***************************************************
	***************************************************
	
	*****************************************	
**********************************
**********************************
***********EMPLOYMENT*************
**********************************
	bootstrap, reps(1000) seed(1): ivreg demploy10 ///
	smeanele smeanslop     distsp dsrivers ///
	sareanfor09    ///
	dsprinrds soils1-soils7 tex1-tex6  (sarea2009 = sprarea2008) , r cluster ( microregia  ) 
	outreg using ciemployiv , replace se	
		
	bootstrap, reps(1000) seed(1): ivreg demploy09 ///
	smeanele smeanslop     distsp dsrivers ///
	sareanfor08   ///
	dsprinrds soils1-soils7 tex1-tex6  (sarea2008 = sprarea2008), r cluster ( microregia  ) 
	outreg using ciemployiv , merge se	
	
	bootstrap, reps(1000) seed(1): ivreg demploy08  ///
	smeanele smeanslop     distsp dsrivers ///
	sareanfor07   ///
	dsprinrds soils1-soils7 tex1-tex6  (sarea2007 = sprarea2007) , r cluster ( microregia  ) 
	outreg using ciemployiv , merge se	
		
	bootstrap, reps(1000) seed(1): ivreg demploy07  ///
	smeanele smeanslop      distsp dsrivers ///
	sareanfor06   ///
	dsprinrds soils1-soils7 tex1-tex6  (sarea2006 = sprarea2006) , r cluster ( microregia  ) 
	outreg using ciemployiv , merge se	
	
	bootstrap, reps(1000) seed(1): ivreg demploy06  ///
	smeanele smeanslop     distsp dsrivers ///
	sareanfor05  ///
	dsprinrds soils1-soils7 tex1-tex6  (sarea2005 = sprarea2005), r cluster ( microregia  ) 
	outreg using ciemployiv , merge se	
	
	bootstrap, reps(1000) seed(1): ivreg demploy05 ///
	smeanele smeanslop     distsp dsrivers ///
	sareanfor04  ///
	dsprinrds soils1-soils7 tex1-tex6  (sarea2004 = sprarea2004), r cluster ( microregia  ) 
	outreg using ciemploy2iv , replace se	
		
		
	bootstrap, reps(1000) seed(1): ivreg demploy04  ///
	smeanele smeanslop     distsp dsrivers ///
	sareanfor03  ///
	dsprinrds soils1-soils7 tex1-tex6  (sarea2003= sprarea2003) , r cluster ( microregia  ) 
	outreg using ciemploy2iv , merge se	
	
	bootstrap, reps(1000) seed(1): ivreg demploy03   ///
	smeanele smeanslop     distsp dsrivers ///
	sareanfor02  ///
	dsprinrds soils1-soils7 tex1-tex6  (sarea2002 = sprarea2002), r cluster ( microregia  ) 
	outreg using ciemploy2iv , merge se	
	
	bootstrap, reps(1000) seed(1): ivreg demploy02 ///
	smeanele smeanslop     distsp dsrivers ///
	sareanfor01  ///
	dsprinrds soils1-soils7 tex1-tex6  (sarea2001 = sprarea2001), r cluster ( microregia  ) 
	outreg using ciemploy2iv , merge se		
	
	
******************************
**********************************
**********************************
**********************************
*****SPECIFICATION SET 4
******************
*DECADE INTERVAL   SPECIFICATIONS, CHANGES
*****************************************	
**********************************
	
use citydatacompletecontroldiffs_11_4, clear
**********************************
*	
gen dsarea = sarea2010- sarea2001
*Employment
bootstrap, reps(1000) seed(1): reg demploy10_01 employ2001 employ20012 sarea2001 , r cluster ( microregia  ) 
outreg using demploy, replace se

bootstrap, reps(1000) seed(1):  reg demploy10_01 employ2001 employ20012 sarea2001 ///
smeanele smeanslop   distsp dsrivers dsprinrds ///
sareanfor01  ///
soils1-soils7 tex1-tex6 , r cluster ( microregia  )  
outreg using demploy, merge se

bootstrap, reps(1000) seed(1):  reg demploy10_01 sarea2001 ///
smeanele smeanslop     distsp dsrivers ///
sareanfor01  ///
dsprinrds soils1-soils7 tex1-tex6 , r cluster ( microregia  ) 
outreg using demploy, merge se


*GDP

bootstrap, reps(1000) seed(1):  reg da_noag_pib10_01  a_noag_pib2001 a_noag_pib20012 sarea2001, r cluster ( microregia  ) 
outreg using da_noag_pib10_1 , replace se

bootstrap, reps(100) seed(1):  reg da_noag_pib10_01  a_noag_pib2001 a_noag_pib20012 sarea2001 ///
smeanele smeanslop     distsp dsrivers ///
sareanfor01  ///
dsprinrds soils1-soils7 tex1-tex6 , r cluster ( microregia  ) 
outreg using da_noag_pib10_1, merge se

bootstrap, reps(1000) seed(1):  reg da_noag_pib10_01 sarea2001 ///
smeanele smeanslop     distsp dsrivers ///
sareanfor01  ///
dsprinrds soils1-soils7 tex1-tex6 , r cluster ( microregia  ) 
outreg using da_noag_pib10_1, merge se

**SATELLITE DATA
gen dsat10_01  = MUN182010adj -  MUN152000adj
bootstrap, reps(1000) seed(1):  reg dsat10_01 MUN152001adj MUN1520012adj sarea2001, r cluster ( microregia  ) 
outreg using dsat09_01 , replace se

bootstrap, reps(1000) seed(1):  reg dsat10_01  MUN152001adj MUN1520012adj sarea2001 ///
smeanele smeanslop     distsp dsrivers ///
sareanfor01  ///
dsprinrds soils1-soils7 tex1-tex6 , r cluster ( microregia  ) 
outreg using dsat09_01 , merge se

bootstrap, reps(1000) seed(1):  reg dsat10_01 sarea2001 ///
smeanele smeanslop     distsp dsrivers ///
sareanfor01  ///
dsprinrds soils1-soils7 tex1-tex6 , r cluster ( microregia  ) 
outreg using dsat09_01 , merge se

 
*Population  
bootstrap, reps(1000) seed(1): reg dpop10_00  pop2000 pop00_2 sarea2001, r cluster ( microregia  ) 
outreg using dpop10_00 , replace se	

bootstrap, reps(1000) seed(1): reg dpop10_00 pop2000 pop00_2 sarea2001 /// 
smeanele smeanslop     distsp dsrivers ///
sareanfor01  ///
dsprinrds soils1-soils7 tex1-tex6 dsarea, r cluster ( microregia  ) 
outreg using dpop10_00 , merge se	

bootstrap, reps(1000) seed(1): reg dpop10_00 sarea2001 /// 
smeanele smeanslop     distsp dsrivers ///
sareanfor01  ///
dsprinrds soils1-soils7 tex1-tex6 , r cluster ( microregia  ) 
outreg using dpop10_00 , merge se	

*****
	save "SIMS.dta", replace

	
	***************************************************
	***************************************************
	***DECADE SIMULATIONS FOR POPULATION, EMPLOYMENT, and NIGHTLIGHTS
	***************************************************
	***************************************************
	***************************************************
		
	*************SIMULATIONS
	use "SIMS.dta", clear
	***********************
	****Decade EMPLOYMENT
	***********************
	***Pemploy = Predicted Employment
	
	bootstrap, reps(1000) seed(1): reg demploy10_01 employ2001 employ20012 sarea2001 ///
	 smeanele smeanslop    distsp dsrivers ///
	sareanfor01  dsprinrds soils1-soils7 tex1-tex6 , r cluster ( microregia  )
	predict dPemploy
	*predict dPemployst, stdp
	
	***Semploy = Simulated Employment (if ag == 0)
	bootstrap, reps(1000) seed(1): reg demploy10_01 employ2001 employ20012 sarea2001 ///
	 smeanele smeanslop    distsp dsrivers ///
	sareanfor01  dsprinrds soils1-soils7 tex1-tex6 , r cluster ( microregia  )
	rename sarea2001 temp2001
	gen sarea2001 = 0
	predict dSemploy if e(sample)
	predict dSemployst if e(sample), stdp   
	**stdp = calculate standard error of the prediction
	replace sarea2001 = temp2001
	drop temp2001
	egen SUM_dPemploy = total (dPemploy)
	*egen SUM_dPemployst = total (dPemployst)
	egen SUM_dSemploy = total (dSemploy)
	egen SUM_dSemployst = total (dSemployst)	
	gen Ag_employ = SUM_dPemploy - SUM_dSemploy
	summ SUM_dPemploy SUM_dSemploy  SUM_dSemployst Ag_employ
	


	***********************
	****Decade GDP
	***********************
	
	bootstrap, reps(1000) seed(1): reg da_noag_pib10_01 a_noag_pib2001 a_noag_pib20012 sarea2001 ///
	smeanele smeanslop     distsp dsrivers ///
	sareanfor01  ///
	dsprinrds soils1-soils7 tex1-tex6 , r cluster ( microregia  ) 
	predict dPPIB
	
	bootstrap, reps(1000) seed(1): reg da_noag_pib10_01 a_noag_pib2001 a_noag_pib20012 sarea2001 ///
	smeanele smeanslop     distsp dsrivers ///
	sareanfor01  ///
	dsprinrds soils1-soils7 tex1-tex6 , r cluster ( microregia  ) 
	
	rename sarea2001 temp2001
	gen sarea2001 = 0
	predict dSPIB if e(sample)
	predict dSPIBst if e(sample), stdp
	replace sarea2001 = temp2001
	drop temp2001
	egen SUM_dPPIB = total (dPPIB)
	egen SUM_dSPIB = total (dSPIB)
	egen SUM_dSPIBst = total (dSPIBst)
	
	gen Ag_PIB = SUM_dPPIB - SUM_dSPIB
	summ Ag_PIB SUM_dPPIB  SUM_dSPIB SUM_dSPIBst
	
	***********************
	****Decade NIGHTLIGHTS
	***********************
	

	bootstrap, reps(1000) seed(1): reg dsat10_01 MUN152001adj MUN1520012adj sarea2001 ///
	smeanele smeanslop     distsp dsrivers ///
	sareanfor01  ///
	dsprinrds soils1-soils7 tex1-tex6 , r cluster ( microregia  ) 
	predict dPsat
	
	bootstrap, reps(1000) seed(1): reg dsat10_01 MUN152001adj MUN1520012adj sarea2001 ///
	smeanele smeanslop     distsp dsrivers ///
	sareanfor01  ///
	dsprinrds soils1-soils7 tex1-tex6 , r cluster ( microregia  ) 
	
	rename sarea2001 temp2001
	gen sarea2001 = 0
	predict dSsat if e(sample)
	predict dSsatst if e(sample), stdp
	replace sarea2001 = temp2001
	drop temp2001
	egen SUM_dPsat = total (dPsat)
	egen SUM_dSsat = total (dSsat)
	egen SUM_dSsatst = total (dSsatst)
	gen Ag_sat = SUM_dPsat - SUM_dSsat
	summ Ag_sat SUM_dPsat  SUM_dSsat SUM_dSsatst
	
	
	***********************
	****Decade POPULATION
	***********************
	*use "SIMS.dta", clear
	
	bootstrap, reps(1000) seed(1): reg dpop10_00 pop2000 pop00_2 sarea2001 /// 
	smeanele smeanslop     distsp dsrivers ///
	sareanfor01  ///
	dsprinrds soils1-soils7 tex1-tex6 , r cluster ( microregia  ) 
	predict dPPOP
	
		
	 bootstrap, reps(1000) seed(1):  reg dpop10_00 pop2000 pop00_2 sarea2001 /// 
	smeanele smeanslop     distsp dsrivers ///
	sareanfor01  ///
	dsprinrds soils1-soils7 tex1-tex6 , r cluster ( microregia  ) 
	rename sarea2001 temp2001
	gen sarea2001 = 0
	predict dSPOP if e(sample)
	predict dSPOPst if e(sample), stdp
	replace sarea2001 = temp2001
	drop temp2001
	egen SUM_dPPOP = total (dPPOP)
	egen SUM_dSPOP = total (dSPOP)
	egen SUM_dSPOPst = total (dSPOPst)
	gen Ag_POP = SUM_dPPOP - SUM_dSPOP
	summ Ag_POP SUM_dPPOP  SUM_dSPOP SUM_dSPOPst
	
